# Supplementary material for: Particle swarm optimization solution for roll-off control in radiofrequency ablation of liver tumors: Optimal search for PID controller tuning
Source: PLoS One. 2024 Jun 26;19(6):e0300445. doi: 10.1371/journal.pone.0300445 (PMC11207125; doi:10.1371/journal.pone.0300445)
Supplement: S1 File — (XLSX) [file pone.0300445.s002.xlsx]

## Sheet: Sheet1
Time	Voltage	Current	Power	Impedance					Time	Temperature
6	38.8479	0.853679	33.1636	45.5064					0	31.029
9	35.6959	0.808046	28.8439	44.1755					2	31.029
12	33.2989	0.763586	25.4266	43.6086					5	31.036
15	31.0719	0.72248	22.4488	43.0073					8	31.973
17	29.5402	0.695506	20.5454	42.4731					11	35.978
20	28.3729	0.675232	19.1583	42.0195					14	37.779
23	27.5696	0.662553	18.2663	41.6112					17	39.442
26	26.7507	0.649311	17.3695	41.1986					20	41.151
29	26.2996	0.643784	16.9313	40.8516					23	42.512
32	25.833	0.637898	16.4788	40.497					26	23.774
35	25.7193	0.63994	16.4588	40.1903					29	45.707
38	25.6424	0.642036	16.4633	39.9392					32	46.198
41	25.5145	0.643746	16.4248	39.6343					35	47.52
44	25.4127	0.64505	16.3925	39.3965					38	48.504
47	25.4088	0.646172	16.4185	39.322					41	49.591
50	25.3189	0.647642	16.3976	39.094					44	50.498
53	25.223	0.648905	16.3673	38.8702					47	51.359
56	25.1305	0.650204	16.3399	38.6501					50	52.334
59	25.0515	0.651521	16.3216	38.4508					53	53.184
62	24.9715	0.652861	16.3029	38.2494					56	54.01
65	24.916	0.653662	16.2867	38.1176					59	54.985
68	24.822	0.655135	16.2617	37.8883					62	55.778
71	24.8328	0.655454	16.2768	37.8865					65	56.646
74	24.7458	0.656915	16.2559	37.6697					68	57.636
77	24.7465	0.657654	16.2746	37.6284					71	58.429
80	24.6893	0.658506	16.258	37.4929					74	59.231
83	24.6386	0.659464	16.2483	37.3615					77	60.035
86	24.6126	0.66032	16.2522	37.2737					80	60.866
89	24.7505	0.66024	16.3412	37.4871					83	61.667
92	24.7596	0.660998	16.366	37.4579					86	62.373
95	24.7556	0.661373	16.3727	37.4306					0	63.204
98	24.8722	0.661595	16.4553	37.5943					2	63.94
101	24.893	0.661959	16.4781	37.605					5	64.704
104	24.8906	0.662547	16.4912	37.568					8	65.48
107	24.9652	0.663021	16.5525	37.6538					11	66.332
110	25.0133	0.663228	16.5895	37.7145					14	67.086
113	24.7174	0.654941	16.1885	37.74					17	67.932
115	24.7003	0.655611	16.1938	37.6753					20	68.776
118	24.7114	0.656429	16.2213	37.6451					23	69.858
122	24.8255	0.655887	16.2827	37.8503					26	70.703
125	24.8929	0.656625	16.3453	37.9104					29	71.547
128	24.9541	0.656293	16.3772	38.0227					32	72.398
131	25.0969	0.655932	16.4618	38.2614					35	73.16
134	25.1451	0.656228	16.5009	38.3177					38	74.093
137	25.2544	0.656146	16.5706	38.489					41	74.826
140	24.9477	0.648313	16.1739	38.481					44	75.702
143	24.9929	0.648434	16.2062	38.5434					47	76.739
146	25.3056	0.647357	16.3817	39.0906					50	77.55
149	25.6253	0.645713	16.5466	39.6852					53	78.316
151	25.6433	0.635133	16.2869	40.3747					56	79.077
154	26.2127	0.633467	16.6049	41.3797					59	80.048
157	26.2064	0.623478	16.3391	42.0325					62	80.641
160	26.3993	0.623124	16.45	42.366					65	81.53
163	26.1169	0.624946	16.3216	41.7906					68	82.371
166	26.8789	0.620782	16.686	43.2984					71	83.77
169	27.0481	0.609971	16.4985	44.3432					74	83.878
172	27.0144	0.59991	16.2062	45.0308					77	84.46
175	27.2842	0.59889	16.3402	45.558					80	85.412
178	27.4213	0.598221	16.404	45.8382					83	86.178
182	27.638	0.597157	16.5042	46.2827					86	86.853
185	27.4064	0.58826	16.1221	46.5889					0	87.613
188	27.6132	0.587406	16.2201	47.0086					2	88.353
191	27.7306	0.58695	16.2765	47.2453					5	89.058
193	27.8025	0.587017	16.3205	47.3623					8	89.727
196	28.217	0.58424	16.4855	48.2969					11	90.356
199	27.9557	0.575491	16.0882	48.577					14	90.901
202	28.2295	0.573746	16.1966	49.2021					17	91.607
205	28.3435	0.573342	16.2505	49.4356					20	92.377
208	28.602	0.571789	16.3543	50.022					23	93.771
211	28.4689	0.561952	15.9982	50.6608					26	93.568
214	28.7238	0.560616	16.103	51.2362					29	94.77
217	28.9029	0.559501	16.1712	51.6585					32	94.765
220	29.0874	0.558804	16.2542	52.053					35	95.359
223	29.244	0.557972	16.3173	52.4111					38	95.814
226	29.4486	0.556854	16.3986	52.8838					41	96.262
229	29.1763	0.547865	15.9847	53.2545					44	96.428
232	29.4752	0.54608	16.0958	53.976					47	96.642
235	29.6934	0.54502	16.1835	54.4813					50	96.86
238	29.9223	0.543546	16.2641	55.0501					53	97.416
241	30.165	0.542437	16.3626	55.6102					56	97.835
244	29.8913	0.533466	15.946	56.0323					59	98.188
247	30.0687	0.532507	16.0118	56.4663					62	98.461
250	30.3222	0.531176	16.1064	57.085					65	98.95
253	30.6257	0.529397	16.2132	57.8502					68	99.412
256	30.9038	0.527528	16.3026	58.5823					71	99.945
259	30.8426	0.517708	15.9675	59.5752					74	100.428
262	31.1775	0.515495	16.0719	60.4808					77	100.776
265	31.6479	0.512971	16.2345	61.6954					80	101.278
268	31.5026	0.502721	15.837	62.6642					83	101.845
271	32.0116	0.500126	16.0098	64.007					86	102.26
274	32.51	0.497161	16.1627	65.3913					89	102.678
277	32.9761	0.494356	16.3019	66.7053					92	103.339
279	32.827	0.483512	15.8723	67.893					95	104.097
282	33.5085	0.479665	16.0728	69.8581					98	104.98
285	34.0779	0.476195	16.2277	71.5629					101	105.162
288	33.9858	0.464209	15.7765	73.2122					104	105.689
291	34.5584	0.460695	15.9209	75.0137					107	106.156
294	35.1869	0.457173	16.0865	76.9663					110	106.616
297	35.3829	0.443795	15.7028	79.7281					113	106.616
301	36.4319	0.437888	15.9531	83.1991					116	107.576
304	37.5061	0.431883	16.1983	86.8433					119	107.99
307	38.0178	0.416975	15.8525	91.1753					122	108.921
310	39.6341	0.408035	16.1721	97.1341					125	109.927
312	40.6299	0.391127	15.8914	103.879					128	110.843
315	44.374	0.370772	16.4526	119.68					131	112.229
318	52.3784	0.309862	16.2301	169.038					134	113.955
321	77.4189	0.0930219	7.20165	832.265					137	116.709
324	116.996	0.0842967	9.86234	1387.9					140	120.876
