# Supplementary material for: Particle swarm optimization solution for roll-off control in radiofrequency ablation of liver tumors: Optimal search for PID controller tuning
Source: PLoS One. 2024 Jun 26;19(6):e0300445. doi: 10.1371/journal.pone.0300445 (PMC11207125; doi:10.1371/journal.pone.0300445)
Supplement: S2 File — (XLSX) [file pone.0300445.s003.xlsx]

## Sheet: Sheet1
Time	Voltage	Current	Power	Impedance					Time	Temperature
7	38.663	0.861686	33.3154	44.869					0	28.242
10	35.9831	0.809478	29.1276	44.4523					2	28.242
13	34.3313	0.758416	26.0374	45.2671					5	28.228
17	32.4347	0.714818	23.1849	45.3748					8	31.424
20	30.6895	0.679004	20.8383	45.1979					11	38.527
24	29.3629	0.649739	19.0782	45.1919					14	43.659
27	28.6492	0.636358	18.2311	45.0205					17	49.511
31	27.9811	0.622173	17.4091	44.9731					20	54.295
34	27.5548	0.616237	16.9803	44.7147					23	58.391
37	27.3496	0.608386	16.6391	44.9544					26	61.603
41	27.0168	0.601238	16.2435	44.9352					29	64.268
44	27.0317	0.601966	16.2721	44.9057					32	66.062
48	27.0027	0.603311	16.291	44.7576					35	68.176
51	26.9731	0.604315	16.3003	44.6343					38	70.072
55	26.8861	0.605783	16.2871	44.3824					41	71.698
58	26.8036	0.607068	16.2716	44.1526					44	73.306
62	26.7428	0.608155	16.2637	43.9736					47	74.392
65	26.6775	0.609483	16.2595	43.7707					50	75.687
69	26.5636	0.611407	16.2412	43.4466					53	77.033
72	26.1844	0.614168	16.0816	42.6339					56	78.187
76	26.178	0.6147	16.0916	42.5865					59	79.377
79	26.1323	0.615653	16.0884	42.4465					62	80.174
83	26.101	0.616568	16.0931	42.3328					65	81.128
86	26.0317	0.617741	16.0809	42.1402					68	82.143
89	25.8634	0.619674	16.0269	41.7371					71	83.028
93	25.7529	0.621294	16.0001	41.4504					74	83.4
96	25.7321	0.621976	16.0047	41.3716					77	83.696
100	25.6355	0.623101	15.9735	41.1419					80	84.188
103	25.5887	0.624512	15.9805	40.9739					83	84.663
107	25.4688	0.625976	15.9429	40.6865					86	85.155
110	25.4242	0.626904	15.9386	40.5552					0	86.633
114	25.3662	0.627835	15.9258	40.4027					2	86.026
117	25.3149	0.629255	15.9295	40.23					5	86.578
121	25.2419	0.630411	15.9128	40.0404					8	86.998
125	25.1423	0.631689	15.8821	39.8018					11	87.425
128	25.1	0.632617	15.8787	39.6765					14	87.773
131	25.0635	0.633437	15.8761	39.5674					17	88.291
135	25.0126	0.634555	15.8719	39.4175					20	88.662
138	24.9207	0.635734	15.8429	39.1998					23	88.977
142	24.8405	0.63701	15.8236	38.9955					26	89.185
145	24.7141	0.638156	15.7714	38.7273					29	89.513
149	24.6575	0.638899	15.7537	38.5938					32	89.837
152	24.6131	0.639824	15.748	38.4685					35	90.147
156	24.58	0.640516	15.7439	38.3753					38	90.497
159	24.5411	0.641223	15.7363	38.2724					41	90.789
163	24.4747	0.64235	15.7213	38.1018					44	91.059
166	24.4971	0.643189	15.7563	38.087					47	91.244
170	24.5178	0.643829	15.7853	38.0812					50	91.654
173	24.6016	0.643964	15.8426	38.2034					53	91.802
177	24.5691	0.644328	15.8305	38.1313					56	91.958
180	24.5382	0.6451	15.8296	38.0378					59	92.211
184	24.4657	0.646424	15.8152	37.8478					62	92.577
187	24.5076	0.646414	15.8421	37.9132					65	92.852
191	24.4803	0.647303	15.8462	37.8189					68	93.122
194	24.5165	0.64784	15.8828	37.8435					71	93.347
198	24.4804	0.648271	15.8699	37.7625					74	93.561
201	24.4753	0.64946	15.8957	37.6856					77	93.692
205	24.352	0.651167	15.8572	37.3976					80	93.546
208	24.5616	0.650486	15.9769	37.7588					83	94.221
212	24.5555	0.650615	15.9762	37.7419					86	94.42
215	24.564	0.650815	15.9867	37.7435					0	94.589
219	24.3776	0.652573	15.9082	37.3562					2	94.693
222	24.416	0.652639	15.9348	37.4112					5	94.869
226	24.5762	0.652826	16.044	37.6459					8	95.193
229	24.6288	0.652798	16.0776	37.728					11	95.363
233	24.6858	0.652775	16.1143	37.8167					14	95.588
236	24.9318	0.652066	16.2572	38.2351					17	95.734
240	24.8077	0.65305	16.2007	37.9875					20	95.924
243	24.9579	0.652854	16.2939	38.229					23	96.136
247	25.0303	0.652536	16.3332	38.3586					26	96.423
250	25.1496	0.652645	16.4137	38.5348					29	96.705
254	25.4048	0.651921	16.5619	38.9691					32	97.043
257	25.0153	0.643976	16.1092	38.845					35	97.205
261	25.0621	0.644133	16.1433	38.9083					38	97.316
264	25.3432	0.643076	16.2976	39.4093					41	97.444
268	26.0046	0.640163	16.6472	40.6219					44	97.622
271	25.9549	0.630451	16.3633	41.1688					47	97.749
275	26.0952	0.630017	16.4404	41.4198					50	97.886
278	25.9946	0.620766	16.1366	41.875					53	98.087
282	26.1959	0.61983	16.237	42.263					56	98.3
285	26.6145	0.617755	16.4412	43.0826					59	98.504
289	26.5864	0.607774	16.1585	43.7439					62	98.628
292	26.7587	0.606784	16.2367	44.0992					65	98.85
296	27.201	0.604356	16.4391	45.0082					68	99.156
299	27.0602	0.594736	16.0937	45.4995					71	99.354
303	27.3145	0.593645	16.2151	46.0114					74	99.57
307	27.7787	0.591035	16.4182	47					77	99.733
310	28.2139	0.577651	16.2978	48.8424					80	100.03
314	28.4646	0.566139	16.1149	50.2785					83	100.264
317	29.1335	0.562223	16.3795	51.8184					86	100.658
321	29.2051	0.551146	16.0963	52.9898					0	101.022
324	30.5245	0.543253	16.5825	56.1884					2	101.204
327	30.9213	0.53048	16.4031	58.2893					5	101.472
331	31.7771	0.51439	16.3458	61.7763					8	101.616
334	32.8349	0.497327	16.3297	66.0228					11	101.654
338	34.1705	0.47697	16.2983	71.6409					14	101.88
341	37.8308	0.442543	16.7417	85.485					17	102.166
345	54.673	0.311125	17.0101	175.727					20	102.518
348	85.3883	0.067815	5.7906	1259.14					23	102.886
352	128.723	0.09085	11.6945	1416.88					26	103.169
