# Supplementary material for: Particle swarm optimization solution for roll-off control in radiofrequency ablation of liver tumors: Optimal search for PID controller tuning
Source: PLoS One. 2024 Jun 26;19(6):e0300445. doi: 10.1371/journal.pone.0300445 (PMC11207125; doi:10.1371/journal.pone.0300445)
Supplement: S3 File — (XLSX) [file pone.0300445.s004.xlsx]

## Sheet: Planilha1
PID+PSO
	1	2	3	4	5	6	7	8	9	10	11	12	13	14	15	16	17	18	19							Residuals ascending order/ Prob. Accumulated
Kp	5.1425	4.2248	4.4468	4.4437	4.8903	10	5.9777	6.1814	5.1425	4.2248	4.4468	4.4437	4.8903	10	5.9777	6.1814	3.4213	7.3483	10								0.877193	-2.44102			1
Ki	10	9.3738	10	10	10	10	10	9.6099	10	9.3738	10	10	10	10	10	9.6099	10	10	10								2.63158	-1.63752			2
Kd	0.5166	0.4944	0.4045	0.4447	0.5492	0.8547	0.6288	0.6416	0.5166	0.4944	0.4045	0.4447	0.5492	0.8547	0.6288	0.6416	0.3926	0.70622	0.7879								4.38596	-1.63752			3
																											6.14035	-1.41862			4
	Global mean		Totals	Means			Kp	Ki	Kd																		7.89474	-1.41862			5
	5.44398		111.384	5.86232		Variance	4.22663	0.048398	0.0211184																		9.64912	-1.41552			6
			187.967	9.89302		Std dev	2.05588	0.219995	0.145322																		11.4035	-1.41552			7
			10.9557	0.576617		Nº	19	19	19																		13.1579	-0.972016			8
	Squared differences of each sample with the global mean																										14.9123	-0.972016			9
	0.0908929	1.48641	0.994377	1.00057	0.306567	20.7573	0.284852	0.543782	0.0908929	1.48641	0.994377	1.00057	0.306567	20.7573	0.284852	0.543782	4.09125	3.62642	20.7573								16.6667	-0.719816			10
	20.7573	15.4434	20.7573	20.7573	20.7573	20.7573	20.7573	17.3549	20.7573	15.4434	20.7573	20.7573	20.7573	20.7573	20.7573	17.3549	20.7573	20.7573	20.7573								18.4211	-0.719816			11
	24.2791	24.4984	25.3964	24.9928	23.9589	21.0615	23.186	23.0629	24.2791	24.4984	25.3964	24.9928	23.9589	21.0615	23.186	23.0629	25.5165	22.4464	21.6791								20.1754	-0.519221			12
																											21.9298	-0.519221			13
	Squared differences of means with the global mean																										23.6842	-0.283121			14
		0.175001		Sum =	43.6602																						25.4386	-0.283121			15
		19.7939		Nº rep =	19																						27.193	-0.184017			16
		23.6913																									28.9474	-0.172117			17
	Residual analysis																										30.7018	-0.172117			18
	-0.719816	-1.63752	-1.41552	-1.41862	-0.972016	4.13768	0.115384	0.319084	-0.719816	-1.63752	-1.41552	-1.41862	-0.972016	4.13768	0.115384	0.319084	-2.44102	1.48598	4.13768								32.4561	-0.131917			19
	0.106979	-0.519221	0.106979	0.106979	0.106979	0.106979	0.106979	-0.283121	0.106979	-0.519221	0.106979	0.106979	0.106979	0.106979	0.106979	-0.283121	0.106979	0.106979	0.106979								34.2105	-0.131917			20
	-0.0600168	-0.0822168	-0.172117	-0.131917	-0.0274168	0.278083	0.0521832	0.0649832	-0.0600168	-0.0822168	-0.172117	-0.131917	-0.0274168	0.278083	0.0521832	0.0649832	-0.184017	0.129603	0.211283								35.9649	-0.0822168			21
																											37.7193	-0.0822168			22
																											39.4737	-0.0600168			23
																											41.2281	-0.0600168			24
FV	SS	DF	MS	F0	f.tab. 95%	f.tab. 99%	P%																				42.9825	-0.0274168			25
treatment	829.544	2	414.772	289.635	3.16825	5.02122	1.35434e-27																				44.7368	-0.0274168			26
Error	77.3307	54	1.43205																								46.4912	0.0521832			27
Total	906.874	56																									48.2456	0.0521832			28
			Conclusion:																								50	0.0649832			29
SST =	906.874		With F0 > Ft, to 95% and 99%																								51.7544	0.0649832			30
SStrat =	829.544		We can reject the hypothesis H0																								53.5088	0.106979			31
			of equality between treatments																								55.2632	0.106979			32
																											57.0175	0.106979			33
																											58.7719	0.106979			34
																											60.5263	0.106979			35
																											62.2807	0.106979			36
																											64.0351	0.106979			37
																											65.7895	0.106979			38
																											67.5439	0.106979			39
																											69.2982	0.106979			40
																											71.0526	0.106979			41
																											72.807	0.106979			42
																											74.5614	0.106979			43
																											76.3158	0.106979			44
																											78.0702	0.106979			45
																											79.8246	0.115384			46
																											81.5789	0.115384			47
																											83.3333	0.129603			48
																											85.0877	0.211283			49
																											86.8421	0.278083			50
																											88.5965	0.278083			51
																											90.3509	0.319084			52
																											92.1053	0.319084			53
																											93.8596	1.48598			54
																											95.614	4.13768			55
																											97.3684	4.13768			56
																											99.1228	4.13768			57
