# Supplementary material for: Particle swarm optimization solution for roll-off control in radiofrequency ablation of liver tumors: Optimal search for PID controller tuning
Source: PLoS One. 2024 Jun 26;19(6):e0300445. doi: 10.1371/journal.pone.0300445 (PMC11207125; doi:10.1371/journal.pone.0300445)
Supplement: S4 File — Additionally, the folder includes the necessary files to reproduce the execution of the particle swarm optimization algorithm and a “read me” file that provides instructions for running the codes in question. (ZIP) [file pone.0300445.s005.zip]

Archive with 43 entries (36 files):
- PID-PSO/
- PID-PSO/100100.mat
- PID-PSO/1050.mat
- PID-PSO/2030.mat
- PID-PSO/2050.mat
- PID-PSO/3010.mat
- PID-PSO/3050.mat
- PID-PSO/5010.mat
- PID-PSO/ControlPlot.m
- PID-PSO/Initialization.m
- PID-PSO/OtherSimulationsTABLEV.m
- PID-PSO/ParticleSwarmOptimizationPID.m
- PID-PSO/PbestGbest.m
- PID-PSO/PIDSimulation.m
- PID-PSO/PIDSimulink.mdl
- PID-PSO/PIDSimulink.slxc
- PID-PSO/RH.m
- PID-PSO/slprj/
- PID-PSO/slprj/sim/
- PID-PSO/slprj/sim/varcache/
- PID-PSO/slprj/sim/varcache/PIDSimulink/
- PID-PSO/slprj/sim/varcache/PIDSimulink/checksumOfCache.mat
- PID-PSO/slprj/sim/varcache/PIDSimulink/tmwinternal/
- PID-PSO/slprj/sim/varcache/PIDSimulink/tmwinternal/simulink_cache.xml
- PID-PSO/slprj/sim/varcache/PIDSimulink/varInfo.mat
- PID-PSO/Update.m
- README.txt
- ARX/
- ARX/ARX.m
- ARX/crosscorrelation.m
- ARX/ExVivoElectricalQuantityPlot.m
- ARX/matReg.m
- ARX/PlotPredictions.m
- ARX/PlotsARXtoTF.m
- ARX/plot_correlation.m
- ARX/ResampleEstimation.m
- ARX/ResampleValidation.m
- ARX/Residuals.m
- ARX/ResidualsAnalyze.m
- ARX/rf_Estimation.xlsx
- ARX/rf_Validation.xlsx
- ARX/RH.m
- ARX/SystemIdentification.m
