# Supplementary material for: Particle swarm optimization solution for roll-off control in radiofrequency ablation of liver tumors: Optimal search for PID controller tuning
Source: PLoS One. 2024 Jun 26;19(6):e0300445. doi: 10.1371/journal.pone.0300445 (PMC11207125; doi:10.1371/journal.pone.0300445)
Supplement: S4 File — Additionally, the folder includes the necessary files to reproduce the execution of the particle swarm optimization algorithm and a “read me” file that provides instructions for running the codes in question. (ZIP) [file pone.0300445.s005.zip › PID-PSO/ControlPlot.m]

function [Routh_Hurwitz_Table] = ControlPlot(num,den,Kp,Ki,Kd,bestfitness)

plant = tf(num,den);
control = tf([Kd Kp Ki],[1 0]);
Controled = control*plant;
sys = feedback(Controled,1);
[NUM DEN] = tfdata(sys, 'v');
[Routh_Hurwitz_Table] = RH(DEN);

figure
subplot(2,1,1)
step(plant)
grid on
subplot(2,1,2)
step(sys)
grid on

figure
subplot(2,1,1)
step(sys)
grid on
subplot(2,1,2)
rlocus(sys)
grid on
figure
semilogy(bestfitness,'-k');
grid on
xlabel('Iterations')
ylabel('Best Fitness')
title('Convergence')

end
