# Supplementary material for: Particle swarm optimization solution for roll-off control in radiofrequency ablation of liver tumors: Optimal search for PID controller tuning
Source: PLoS One. 2024 Jun 26;19(6):e0300445. doi: 10.1371/journal.pone.0300445 (PMC11207125; doi:10.1371/journal.pone.0300445)
Supplement: S4 File — Additionally, the folder includes the necessary files to reproduce the execution of the particle swarm optimization algorithm and a “read me” file that provides instructions for running the codes in question. (ZIP) [file pone.0300445.s005.zip › PID-PSO/Initialization.m]

function [Fbest,ys,x,y,v] = Initialization(Nparticles,Ndimentions,x_min,x_max,ini_v)

for j=1:Ndimentions
    for i=1:Nparticles
        x(i,j) = x_min + (x_max-x_min) * rand();
        y(i,j) = x_min + (x_max-x_min) * rand();
        v(i,j) = ini_v;
    end
end
    Fbest = 1e10*ones(Nparticles,1); % initialize best fitness
    ys = x_min + (x_max-x_min) * rand(1,Ndimentions);
end
