# Supplementary material for: Particle swarm optimization solution for roll-off control in radiofrequency ablation of liver tumors: Optimal search for PID controller tuning
Source: PLoS One. 2024 Jun 26;19(6):e0300445. doi: 10.1371/journal.pone.0300445 (PMC11207125; doi:10.1371/journal.pone.0300445)
Supplement: S4 File — Additionally, the folder includes the necessary files to reproduce the execution of the particle swarm optimization algorithm and a “read me” file that provides instructions for running the codes in question. (ZIP) [file pone.0300445.s005.zip › PID-PSO/OtherSimulationsTABLEV.m]

% Bio-Inspired Solution for Roll-Off Control in Radiofrequency Ablation of Liver Tumors: 
% A Particle Swarm Optimization Approach for PID Controller Tuning.
% __________________________________________________________________________________________
% by Rafael Mendes Faria:
% Postgraduate Programme in Mechatronic Systems, Mechanical Engineering Department, 
% University of Brasilia, Brasilia, Distrito Federal, 70910-900, Brazil; 
% Federal Institute of Education, Science and Technology of Triângulo Mineiro, 
% Paracatu, Minas Gerais, 38609-899, Brazil.
% June, 2023.
%%
clc
clear all
close all

load('3010')

PID = table(Kp,Ki,Kd)
[Routh_Hurwitz_Table] = ControlPlot(num,den,Kp,Ki,Kd,bestfitness)
