# Supplementary material for: Particle swarm optimization solution for roll-off control in radiofrequency ablation of liver tumors: Optimal search for PID controller tuning
Source: PLoS One. 2024 Jun 26;19(6):e0300445. doi: 10.1371/journal.pone.0300445 (PMC11207125; doi:10.1371/journal.pone.0300445)
Supplement: S4 File — Additionally, the folder includes the necessary files to reproduce the execution of the particle swarm optimization algorithm and a “read me” file that provides instructions for running the codes in question. (ZIP) [file pone.0300445.s005.zip › PID-PSO/ParticleSwarmOptimizationPID.m]

% Particle swarm optimization solution for roll-off control in radiofrequency ablation of liver tumors: 
%Optimal search for PID controller tuning
% __________________________________________________________________________________________
% by Rafael Mendes Faria:
% Postgraduate Programme in Mechatronic Systems, Mechanical Engineering Department, 
% University of Brasilia, Brasilia, Distrito Federal, 70910-900, Brazil; 
% Federal Institute of Education, Science and Technology of Triângulo Mineiro, 
% Paracatu, Minas Gerais, 38609-899, Brazil.
% November, 2023.
%%
clear all
format short
close all
clc
tic
%% PSO PARAMETERS %%
Nparticles = 30; 
Ndimensions = 3; 
x_max = 10;
x_min = 0;
MaxIter = 10; % max number of iterations
w0 = 0.9; 
wf = 0.1; 
w=zeros(MaxIter,1);
w(1)= w0;
slope = (wf-w0)/MaxIter;
c1 = 2.05; 
c2 = 2.05; 
max_v =(x_max-x_min)*2 ; 
ini_v = max_v/3; 
%% PID TRANSFER FUNCTION - Provided on Identification
num = [32.43 135 510.3 925.7 1104 829.7 556.9 58.83 0.8122];
den = [1 2.119 15.76 21.61 55.28 46.8 49.14 24.45 7.278 0.5032];
%%
k = 1;  % index of iteration
%%
[Fbest,gBest,x,pBest,v] = Initialization(Nparticles,Ndimensions,x_min,x_max,ini_v);
%% ITERATIVE PROCESS
while k<= MaxIter
    
[Fbest,x,pBest] = PbestGbest(Nparticles,Fbest,x,pBest);
[bestfitness(k), p] = min(Fbest);
gBest = pBest(p,:);

[v,x] = Update(Ndimensions,Nparticles,v,x,pBest,gBest,w,c1,c2,k,max_v,x_max);

k=k+1;
disp(k)
w(k) = w(k-1) + slope;    
end
Kp = gBest(1); Ki = gBest(2); Kd = gBest(3); 
PID = table(Kp,Ki,Kd)
[Routh_Hurwitz_Table] = ControlPlot(num,den,Kp,Ki,Kd,bestfitness)
%%
toc
