# Supplementary material for: Particle swarm optimization solution for roll-off control in radiofrequency ablation of liver tumors: Optimal search for PID controller tuning
Source: PLoS One. 2024 Jun 26;19(6):e0300445. doi: 10.1371/journal.pone.0300445 (PMC11207125; doi:10.1371/journal.pone.0300445)
Supplement: S4 File — Additionally, the folder includes the necessary files to reproduce the execution of the particle swarm optimization algorithm and a “read me” file that provides instructions for running the codes in question. (ZIP) [file pone.0300445.s005.zip › PID-PSO/PbestGbest.m]

function [Fbest,x,y] = PbestGbest(Nparticles,Fbest,x,y)

for i = 1:Nparticles
    F(i,1) = PIDSimulation(x(i,:));
    if F(i) < Fbest(i)
        y(i,:) = x(i,:);
        Fbest(i) = F(i);           
    end
end

end
