# Supplementary material for: Particle swarm optimization solution for roll-off control in radiofrequency ablation of liver tumors: Optimal search for PID controller tuning
Source: PLoS One. 2024 Jun 26;19(6):e0300445. doi: 10.1371/journal.pone.0300445 (PMC11207125; doi:10.1371/journal.pone.0300445)
Supplement: S4 File — Additionally, the folder includes the necessary files to reproduce the execution of the particle swarm optimization algorithm and a “read me” file that provides instructions for running the codes in question. (ZIP) [file pone.0300445.s005.zip › PID-PSO/PIDSimulation.m]

function F = PIDSimulation(PID)
 Kp = PID(1);
 Ki = PID(2);
 Kd = PID(3);
 sp = 1;        
 % Compute function value
 simopt = simset('solver','ode23','SrcWorkspace','Current','DstWorkspace','Current');
 [tout,xout,yout] = sim('PIDSimulink',[0 10],simopt);
 sys_overshoot=abs(max(yout)-sp); % overshoot
 alpha=0.5;beta=0.6;gama=0.8;
 F=ISE*beta+sys_overshoot*alpha+gama*ITSE;

    end
