# Supplementary material for: Particle swarm optimization solution for roll-off control in radiofrequency ablation of liver tumors: Optimal search for PID controller tuning
Source: PLoS One. 2024 Jun 26;19(6):e0300445. doi: 10.1371/journal.pone.0300445 (PMC11207125; doi:10.1371/journal.pone.0300445)
Supplement: S4 File — Additionally, the folder includes the necessary files to reproduce the execution of the particle swarm optimization algorithm and a “read me” file that provides instructions for running the codes in question. (ZIP) [file pone.0300445.s005.zip › PID-PSO/RH.m]

function [TabelaRouthHurwitz] = RH(den)
%% Routh-Hurwitz Criterion
c = length(den);
S = zeros(c+1);
k=1;
K=1;
for i=1:c
    
    for j=1:c
        
        if i==1 && mod(j,2)==1            
            S(i,k) = den(j);
            k=k+1;
             
        elseif i==2 && mod(j,2)==0            
            S(i,K) = den(j);
            K=K+1;
        end
        if i>=3
            S(i,j) = -det(S([i-2 i-1],[1 j+1]))/S(i-1,1);
        end 
        
    end
end

SignalTurn=0;
for i=1:c
    
    if sign(S(i))*sign(S(i+1)) == -1        
        SignalTurn = SignalTurn+1;
    end
end
if SignalTurn==0
    fprintf('The system is stable.\n')    
else
    fprintf('The system is unstable and has %d roots (poles) in the right half-plane.\n', SignalTurn)
end
count=0;
for i=1:c
    if S(1,i)==0
        count = count+1;        
    end
end


TabelaRouthHurwitz = S(1:c,1:round((c)/2));
end
