# Supplementary material for: Particle swarm optimization solution for roll-off control in radiofrequency ablation of liver tumors: Optimal search for PID controller tuning
Source: PLoS One. 2024 Jun 26;19(6):e0300445. doi: 10.1371/journal.pone.0300445 (PMC11207125; doi:10.1371/journal.pone.0300445)
Supplement: S4 File — Additionally, the folder includes the necessary files to reproduce the execution of the particle swarm optimization algorithm and a “read me” file that provides instructions for running the codes in question. (ZIP) [file pone.0300445.s005.zip › PID-PSO/slprj/sim/varcache/PIDSimulink/tmwinternal/simulink_cache.xml]

<?xml version="1.0" encoding="UTF-8"?>
<MF0 version="1.1" packageUris="http://schema.mathworks.com/mf0/SlCache/19700101">
  <slcache.FileAttributes type="slcache.FileAttributes" uuid="38eb50de-a9d8-45c5-ba3a-67fe75b11be0">
    <checksum>bn4T8VEzoWeWMYbBnYNZE4EehkxUnFTCtZ1qQS+NaURUHhtRbXmmhBa/juZ08ix7rr7J7FNrIksnUEtX9GLCuQ==</checksum>
  </slcache.FileAttributes>
</MF0>
