# Supplementary material for: Particle swarm optimization solution for roll-off control in radiofrequency ablation of liver tumors: Optimal search for PID controller tuning
Source: PLoS One. 2024 Jun 26;19(6):e0300445. doi: 10.1371/journal.pone.0300445 (PMC11207125; doi:10.1371/journal.pone.0300445)
Supplement: S4 File — Additionally, the folder includes the necessary files to reproduce the execution of the particle swarm optimization algorithm and a “read me” file that provides instructions for running the codes in question. (ZIP) [file pone.0300445.s005.zip › PID-PSO/Update.m]

function [v,x] = Update(Ndimensions,Nparticles,v,x,pBest,gBest,w,c1,c2,k,max_v,x_max)

for j = 1:Ndimensions               
    for i=1:Nparticles
        r1 = rand();
        r2 = rand();
        v(i,j) = w(k)*v(i,j) + c1*r1*(pBest(i,j)-x(i,j)) + c2*r2*(gBest(j) - x(i,j));
        if abs(v(i,j)) > max_v
            if v(i,j) > 0
                v(i,j) = max_v;
            else
                v(i,j) = -max_v;
            end
        end
        x(i,j) = x(i,j) + v(i,j);
         if abs(x(i,j)) > x_max
            if x(i,j) > 0
                x(i,j) = x_max;
            else
                x(i,j) = -x_max;
            end
        end        
    
    end
end

end
