# Supplementary material for: Particle swarm optimization solution for roll-off control in radiofrequency ablation of liver tumors: Optimal search for PID controller tuning
Source: PLoS One. 2024 Jun 26;19(6):e0300445. doi: 10.1371/journal.pone.0300445 (PMC11207125; doi:10.1371/journal.pone.0300445)
Supplement: S4 File — Additionally, the folder includes the necessary files to reproduce the execution of the particle swarm optimization algorithm and a “read me” file that provides instructions for running the codes in question. (ZIP) [file pone.0300445.s005.zip › README.txt]

Bio-Inspired Solution for Roll-Off Control in Radiofrequency Ablation of Liver Tumors: 
A Particle Swarm Optimization Approach for PID Controller Tuning.
__________________________________________________________________________________________
by Rafael Mendes Faria:
Postgraduate Programme in Mechatronic Systems, Mechanical Engineering Department, 
University of Brasilia, Brasilia, Distrito Federal, 70910-900, Brazil; 
Federal Institute of Education, Science and Technology of Triângulo Mineiro, 
Paracatu, Minas Gerais, 38609-899, Brazil.
__________________________________________________________________________________________
Instruções para execução dos códigos pertinentes a este artigo:

1) Os códigos estão divididos em duas pastas:
> ARX: relacionada a identificação de sistemas aplicada ao experimento ex-vivo.
> PID-PSO: relacionada à simulação computacional utilizando o algoritmo PSO para sintonia 
do controlador PID descrito pela função de transferência da planta obtida na identificação de sistemas.

2) A pasta ARX é composta pelo arquivo principal (SystemIdentification.m) e funções que complementam o código
principal: ARX.m, crosscorrelation.m, ExVivoElectricalQuantityPlot.m, matReg.m, plot_correlation, PlotPredictions.m, 
PlotsARXtoTF.M, ResampleEstimation.m, ResampleValidation.m, Residuals.m, ResidualsAnalyze.m e RH.m. 
Além dos arquivos MATLAB, a pasta é composta por duas planilhas de dados no software da Microsoft Excel nomeadas como:
rf_Estimation.xlsx e rf_Validation.xlsx.
Para a execução do código, o arquivo principal deve ser executado sendo que o mesmo deve está na mesma pasta que todos 
os outros arquivos citados neste tópico.
O arquivo SystemIdentification.m está com os parâmentros para retornar os resultados expressos no texto do artigo.

3) A pasta PID-PSO está organizada conforma a descrição do item 2. Para execução do algoritmo PSO, abra o arquivo 
ParticleSwarmOptimizationPID.m o qual está ajustado com os parâmentros da tabela II presente no artigo. Para execução
arquivo principal, é necessário que este esteja na mesma pasta que os arquivos ControlPlot.m, Initialization.m, 
PbestGbest.m, PIDSimulation.m, PIDSimulink.MDL, RH.m e Update.m.    
Além do algoritmo PSO, pode-se encontrar nesta pasta o arquivo OtherSimulatiosTABLEV.m. Esse arquivo refere-se a tabela V
do artigo a qual mostra resultados de outras simulações. As simulações estão salvas nos arquivos 1050.mat, 2030.mat, 
2050.mat, 3010.mat, 3050.mat, 5010.mat e 100100.mat. 
Ao executar este arquivo, pode-se obter os resultados gráficos relacionados as simulações da tabela 5 preenchendo o 
comando "load(3010)" dentro do arquivo OtherSimulatiosTABLEV.m da forma [(NParticles)(MaxIterations)].mat.
Por exemplo: 3010 --> 30 paarticulas e 10 iterações.  

Instructions for running the code relevant to this article:

1) The codes are divided into two folders:
ARX: related to system identification applied to the ex-vivo experiment.
PID-PSO: related to computational simulation using the PSO algorithm for tuning the PID controller described by the 
transfer function of the plant obtained in system identification.

2) The ARX folder consists of the main file (SystemIdentification.m) and supporting functions: ARX.m, crosscorrelation.m, 
ExVivoElectricalQuantityPlot.m, matReg.m, plot_correlation, PlotPredictions.m, PlotsARXtoTF.M, ResampleEstimation.m, 
ResampleValidation.m, Residuals.m, ResidualsAnalyze.m, and RH.m.
In addition to the MATLAB files, the folder contains two data spreadsheets in Microsoft Excel software named: 
rf_Estimation.xlsx and rf_Validation.xlsx.
To run the code, the main file must be executed, and it should be in the same folder as all the other files 
mentioned in this section.
The SystemIdentification.m file is set with parameters to return the results expressed in the article.

3) The PID-PSO folder is organized according to the description in item 2. To execute the PSO algorithm, open the file
ParticleSwarmOptimizationPID.m, which is adjusted with the parameters from Table II in the article. To execute the main 
file, it is necessary to have it in the same folder as the files ControlPlot.m, Initialization.m, PbestGbest.m, 
PIDSimulation.m, PIDSimulink.MDL, RH.m, and Update.m.
In addition to the PSO algorithm, you can find the file OtherSimulatiosTABLEV.m in this folder. This file corresponds 
to Table V in the article, which shows results from other simulations. The simulations are saved in the files 1050.mat, 
2030.mat, 2050.mat, 3010.mat, 3050.mat, 5010.mat, and 100100.mat.
By executing this file, you can obtain the graphical results related to the simulations in Table 5 by entering the 
command "load(3010)" inside the OtherSimulatiosTABLEV.m file in the format [(NParticles)(MaxIterations)].mat.
For example: 3010 --> 30 particles and 10 iterations. 
