# Supplementary material for: Particle swarm optimization solution for roll-off control in radiofrequency ablation of liver tumors: Optimal search for PID controller tuning
Source: PLoS One. 2024 Jun 26;19(6):e0300445. doi: 10.1371/journal.pone.0300445 (PMC11207125; doi:10.1371/journal.pone.0300445)
Supplement: S4 File — Additionally, the folder includes the necessary files to reproduce the execution of the particle swarm optimization algorithm and a “read me” file that provides instructions for running the codes in question. (ZIP) [file pone.0300445.s005.zip › ARX/ARX.m]

function [yhat_TRA_OSA,yhat_VAL_OSA,Y1,Y2,p] = ARX(UTRA,YTRA,UVAL,YVAL,na,nb)
p = 1+max(na,nb);
[Phi, Y1] = matReg(YTRA,UTRA,na,nb,p);
[PhiVAL, Y2] = matReg(YVAL,UVAL,na,nb,p);

% estimate parameters:
th_hat = (Phi'*Phi)^(-1)*Phi'*Y1; % batch least squares

% one step ahead prediction
yhat_TRA_OSA = Phi*th_hat;
yhat_VAL_OSA = PhiVAL*th_hat;
end
