# Supplementary material for: Particle swarm optimization solution for roll-off control in radiofrequency ablation of liver tumors: Optimal search for PID controller tuning
Source: PLoS One. 2024 Jun 26;19(6):e0300445. doi: 10.1371/journal.pone.0300445 (PMC11207125; doi:10.1371/journal.pone.0300445)
Supplement: S4 File — Additionally, the folder includes the necessary files to reproduce the execution of the particle swarm optimization algorithm and a “read me” file that provides instructions for running the codes in question. (ZIP) [file pone.0300445.s005.zip › ARX/crosscorrelation.m]

function coefs = crosscorrelation(x,y,ml)
% Calculate correlation coefficients.

if nargin>3 || nargin<2
   error('Wrong number of arguments');
elseif nargin==2,
   ml=25;
end

% Extract mean and make sure the vectors are column vectors
x = x(:)-mean(x);
y = y(:)-mean(y);
if length(x) ~= length(y)
   error('v and w must have the same length');
end
ml = min(ml,length(x)-1);   % Reduce maxlag if vectors are too short

normcoef=sqrt(sum(x.*x)*sum(y.*y));
coefs = zeros(ml+1,1);            % Allocate vector for correlation function
for k=0:ml,
   coefs(k+1) = sum(x(1:end-k).*y(k+1:end))/normcoef;
end

coefs2 = zeros(ml,1);            % Allocate vector for correlation function
for k=1:ml,
   coefs2(k) = sum(y(1:end-k).*x(k+1:end))/normcoef;
end

coefs = [flipud(coefs2);coefs];
