# Supplementary material for: Particle swarm optimization solution for roll-off control in radiofrequency ablation of liver tumors: Optimal search for PID controller tuning
Source: PLoS One. 2024 Jun 26;19(6):e0300445. doi: 10.1371/journal.pone.0300445 (PMC11207125; doi:10.1371/journal.pone.0300445)
Supplement: S4 File — Additionally, the folder includes the necessary files to reproduce the execution of the particle swarm optimization algorithm and a “read me” file that provides instructions for running the codes in question. (ZIP) [file pone.0300445.s005.zip › ARX/ExVivoElectricalQuantityPlot.m]

function ExVivoEletricalQuantityPlot(time7,Tensao7,Corrente7,Potencia7,time10,Tensao10,Corrente10,Potencia10)
figure;
subplot(3,2,1)
plot(time7,Tensao7,'LineWidth',2);
grid on
xlabel('Time(s)')
ylabel('Voltage (V)')
title('a) Voltage behavior - Estimation')
subplot(3,2,3)
plot(time7,Corrente7,'LineWidth',2);
grid on
xlabel('Time(s)')
ylabel('Current (A)')
title('b) Current behavior - Estimation')
time7 = time7(1:end-1);
Potencia7 = Potencia7(1:end-1);
subplot(3,2,5)
plot(time7,Potencia7,'LineWidth',2);
grid on
xlabel('Time(s)')
ylabel('Power (W)')
title('c) Power behavior - Estimation')
subplot(3,2,2)
plot(time10,Tensao10,'LineWidth',2);
grid on
xlabel('Time(s)')
ylabel('Voltage (V)')
title('d) Voltage behavior - Validation')
subplot(3,2,4)
plot(time10,Corrente10,'LineWidth',2);
grid on
xlabel('Time(s)')
ylabel('Current (A)')
title('e) Current behavior - Validation')
time10 = time10(1:end-1);
Potencia10 = Potencia10(1:end-1);
subplot(3,2,6)
plot(time10,Potencia10,'LineWidth',2);
grid on
xlabel('Time(s)')
ylabel('Power (W)')
title('f) Power behavior - Validation')
end
