# Supplementary material for: Particle swarm optimization solution for roll-off control in radiofrequency ablation of liver tumors: Optimal search for PID controller tuning
Source: PLoS One. 2024 Jun 26;19(6):e0300445. doi: 10.1371/journal.pone.0300445 (PMC11207125; doi:10.1371/journal.pone.0300445)
Supplement: S4 File — Additionally, the folder includes the necessary files to reproduce the execution of the particle swarm optimization algorithm and a “read me” file that provides instructions for running the codes in question. (ZIP) [file pone.0300445.s005.zip › ARX/matReg.m]

function [phi, Y] = matReg(y,u,na,nb,p)

    N = length(y);
%     p = 1+max(na,nb);

    Y = y(p:N);
    a=0;
    for i=1:(N-p+1)
        for j=1:na
            phiy(i,j) = -y(p+a-j);
        end
        a=a+1;
    end
    a=0;
    for i=1:(N-p+1)
        for j=1:nb
            phiu(i,j) = u(p+a-j);
        end
        a=a+1;
    end
    phi = [phiy phiu];
    
end
