# Supplementary material for: Particle swarm optimization solution for roll-off control in radiofrequency ablation of liver tumors: Optimal search for PID controller tuning
Source: PLoS One. 2024 Jun 26;19(6):e0300445. doi: 10.1371/journal.pone.0300445 (PMC11207125; doi:10.1371/journal.pone.0300445)
Supplement: S4 File — Additionally, the folder includes the necessary files to reproduce the execution of the particle swarm optimization algorithm and a “read me” file that provides instructions for running the codes in question. (ZIP) [file pone.0300445.s005.zip › ARX/PlotPredictions.m]

function PlotPredictions(TimeEst,ImpedanceEstNew,TimeVal,ImpedanceValNew,Y1,Y2,yhat_TRA_OSA,yhat_VAL_OSA)
figure
subplot(2,2,1)
plot(TimeEst,ImpedanceEstNew,'LineWidth',2);
grid on
xlabel('Time(s)')
ylabel('Impedance (\Omega)')
title('a) Measurements - Estimation')

subplot(2,2,2)
plot(TimeVal,ImpedanceValNew,'LineWidth',2);
grid on
xlabel('Time(s)')
ylabel('Impedance (\Omega)')
title('b) Measurements - Validation')

subplot(2,2,3)
plot([Y1 yhat_TRA_OSA],'LineWidth',2)
grid on
xlabel('Time(s)')
ylabel('Impedance (\Omega)')
title('c) Estimation phase - One-step-ahead prediction')
legend('Measured','One-step-ahead prediction','Location','Northwest')

subplot(2,2,4)
plot([Y2 yhat_VAL_OSA],'LineWidth',2)
grid on
xlabel('Time(s)')
ylabel('Impedance (\Omega)')
title('d) Validation phase - One-step-ahead prediction')
legend('Measured','One-step-ahead prediction','Location','Northwest')
end
