# Supplementary material for: Particle swarm optimization solution for roll-off control in radiofrequency ablation of liver tumors: Optimal search for PID controller tuning
Source: PLoS One. 2024 Jun 26;19(6):e0300445. doi: 10.1371/journal.pone.0300445 (PMC11207125; doi:10.1371/journal.pone.0300445)
Supplement: S4 File — Additionally, the folder includes the necessary files to reproduce the execution of the particle swarm optimization algorithm and a “read me” file that provides instructions for running the codes in question. (ZIP) [file pone.0300445.s005.zip › ARX/PlotsARXtoTF.m]

function [Discrete,Continuous,RouthHurwitzTable] = PlotsARXtoTF(YTRA,UTRA,yhat_TRA_OSA,UVAL,YVAL,poles,zeros,p)

DadosInput = iddata(YTRA,UTRA,1);
DadosInputVAL = iddata(YVAL,UVAL,1);
DadosOutput = iddata(yhat_TRA_OSA,UTRA(p:end),1);
Discrete = tfest(DadosOutput, poles, zeros, 'Ts', 1)
Continuous = d2c(Discrete);

den = Continuous.Denominator;
num = Continuous.Numerator;
[RouthHurwitzTable] = RH(den);

figure
subplot(2,1,1)
compare(DadosInput,Continuous,'g-*')
grid on

subplot(2,1,2)
compare(DadosInputVAL,Continuous,'r-*')
grid on

figure
subplot(2,1,1)
step(Continuous)
grid on

subplot(2,1,2)
rlocus(Continuous)
grid on

end
