# Supplementary material for: Particle swarm optimization solution for roll-off control in radiofrequency ablation of liver tumors: Optimal search for PID controller tuning
Source: PLoS One. 2024 Jun 26;19(6):e0300445. doi: 10.1371/journal.pone.0300445 (PMC11207125; doi:10.1371/journal.pone.0300445)
Supplement: S4 File — Additionally, the folder includes the necessary files to reproduce the execution of the particle swarm optimization algorithm and a “read me” file that provides instructions for running the codes in question. (ZIP) [file pone.0300445.s005.zip › ARX/plot_correlation.m]

function plot_correlation(error,inputs)
% --- plot correlation based tests
ml = 25;
N = length(inputs);

% --- plots
cf = 1.96/sqrt(N);
lv = -ml:ml;
conf = [ones(length(lv),1).*cf ones(length(lv),1).*-cf];

figure
subplot(5,1,1)
EE = crosscorrelation(error,error,ml);
plot(lv,EE,'k',lv,conf,'k:')
grid on
xlim([-ml ml]);
ylim([-1 1]);
ylabel('$\phi_{\xi\xi}(\tau)$','Interpreter','LaTex')
title('Correlation tests')

subplot(5,1,2)
UE = crosscorrelation(inputs,error,ml);
plot(lv,UE,'k',lv,conf,'k:')
grid on
xlim([-ml ml]);
ylim([-1 1]);
ylabel('$\phi_{u\xi}(\tau)$','Interpreter','LaTex')

subplot(5,1,3)
EEU = crosscorrelation(error(1:end-1,1),error(2:end,1).*inputs(2:end,1),ml);
plot(lv,EEU,'k',lv,conf,'k:')
grid on
xlim([0 ml]);
ylim([-1 1]);
ylabel('$\phi_{\xi(\xi u)}(\tau)$','Interpreter','LaTex')

subplot(5,1,4)
U2E = crosscorrelation(inputs.^2 - mean(inputs.^2),error,ml);
plot(lv,U2E,'k',lv,conf,'k:')
grid on
xlim([-ml ml]);
ylim([-1 1]);
ylabel('$\phi_{(u^2)'' \xi}(\tau)$','Interpreter','LaTex')

subplot(5,1,5)
U2E2 = crosscorrelation(inputs.^2 - mean(inputs.^2),error.^2,ml);
plot(lv,U2E2,'k',lv,conf,'k:')
grid on
xlim([-ml ml]);
ylim([-1 1]);
ylabel('$\phi_{(u^2)'' \xi^2}(\tau)$','Interpreter','LaTex')
xlabel('$\tau$','Interpreter','LaTex')

end
