# Supplementary material for: Particle swarm optimization solution for roll-off control in radiofrequency ablation of liver tumors: Optimal search for PID controller tuning
Source: PLoS One. 2024 Jun 26;19(6):e0300445. doi: 10.1371/journal.pone.0300445 (PMC11207125; doi:10.1371/journal.pone.0300445)
Supplement: S4 File — Additionally, the folder includes the necessary files to reproduce the execution of the particle swarm optimization algorithm and a “read me” file that provides instructions for running the codes in question. (ZIP) [file pone.0300445.s005.zip › ARX/ResampleEstimation.m]

function [Ty7,Voltage7New,Impedance7New] = ResampleEstimation(time7,Impedance7,Voltage7)

[Impedance7New,Ty7] = resample(Impedance7,time7,1);
[Voltage7New,Ty7] = resample(Voltage7,time7,1);
Voltage7New = Voltage7New(1:end-3);
Ty7 = Ty7(1:end-3);
Impedance7New = Impedance7New(1:end-3);

end
