# Supplementary material for: Particle swarm optimization solution for roll-off control in radiofrequency ablation of liver tumors: Optimal search for PID controller tuning
Source: PLoS One. 2024 Jun 26;19(6):e0300445. doi: 10.1371/journal.pone.0300445 (PMC11207125; doi:10.1371/journal.pone.0300445)
Supplement: S4 File — Additionally, the folder includes the necessary files to reproduce the execution of the particle swarm optimization algorithm and a “read me” file that provides instructions for running the codes in question. (ZIP) [file pone.0300445.s005.zip › ARX/ResampleValidation.m]

function [Ty10,Voltage10New,Impedance10New] = ResampleValidation(time10,Impedance10,Voltage10)

[Impedance10New,Ty10] = resample(Impedance10,time10,1);
[Voltage10New,Ty10] = resample(Voltage10,time10,1);
Voltage10New = Voltage10New(1:end-4);
Ty10 = Ty10(1:end-4);
Impedance10New = Impedance10New(1:end-4);

end
