# Supplementary material for: Particle swarm optimization solution for roll-off control in radiofrequency ablation of liver tumors: Optimal search for PID controller tuning
Source: PLoS One. 2024 Jun 26;19(6):e0300445. doi: 10.1371/journal.pone.0300445 (PMC11207125; doi:10.1371/journal.pone.0300445)
Supplement: S4 File — Additionally, the folder includes the necessary files to reproduce the execution of the particle swarm optimization algorithm and a “read me” file that provides instructions for running the codes in question. (ZIP) [file pone.0300445.s005.zip › ARX/Residuals.m]

function [MSE, R2, FIT] = Residuals(erro,y)
N = length(y);
somaErro = 0;
somaY = 0;
for t=1:N
    somaErro = somaErro+erro(t)^2;
    somaY = somaY + (y(t)-mean(y))^2;
end
MSE = (1/N)*somaErro;
R2 = 1 - (somaErro/somaY);
NRMSE = sqrt(somaErro)/sqrt(somaY);
FIT = (1-NRMSE)*100;

end
