# Supplementary material for: Particle swarm optimization solution for roll-off control in radiofrequency ablation of liver tumors: Optimal search for PID controller tuning
Source: PLoS One. 2024 Jun 26;19(6):e0300445. doi: 10.1371/journal.pone.0300445 (PMC11207125; doi:10.1371/journal.pone.0300445)
Supplement: S4 File — Additionally, the folder includes the necessary files to reproduce the execution of the particle swarm optimization algorithm and a “read me” file that provides instructions for running the codes in question. (ZIP) [file pone.0300445.s005.zip › ARX/ResidualsAnalyze.m]

function [Residual] = ResidualsAnalyze(Y1,Y2,yhat_TRA_OSA,yhat_VAL_OSA)

residual_OSA_TRA = Y1-yhat_TRA_OSA;
residual_OSA_VAL = Y2-yhat_VAL_OSA;
[MSE_OSA_TRA, R2_OSA_TRA, FITosa] = Residuals(residual_OSA_TRA,Y1);
[MSE_OSA_VAL, R2_OSA_VAL, FITval] = Residuals(residual_OSA_VAL,Y2);
%% calculate metrics
ErrorType = {'MSE';'R2';'Fit to estimation data'};
OSA_TRA = [MSE_OSA_TRA; R2_OSA_TRA; FITosa];
OSA_VAL = [MSE_OSA_VAL; R2_OSA_VAL; FITval];
Residual = table(ErrorType,OSA_TRA,OSA_VAL);

end
