# Supplementary material for: Particle swarm optimization solution for roll-off control in radiofrequency ablation of liver tumors: Optimal search for PID controller tuning
Source: PLoS One. 2024 Jun 26;19(6):e0300445. doi: 10.1371/journal.pone.0300445 (PMC11207125; doi:10.1371/journal.pone.0300445)
Supplement: S4 File — Additionally, the folder includes the necessary files to reproduce the execution of the particle swarm optimization algorithm and a “read me” file that provides instructions for running the codes in question. (ZIP) [file pone.0300445.s005.zip › ARX/SystemIdentification.m]

% Particle swarm optimization solution for roll-off control in radiofrequency ablation of liver tumors: 
%Optimal search for PID controller tuning
% __________________________________________________________________________________________
% by Rafael Mendes Faria:
% Postgraduate Programme in Mechatronic Systems, Mechanical Engineering Department, 
% University of Brasilia, Brasilia, Distrito Federal, 70910-900, Brazil; 
% Federal Institute of Education, Science and Technology of Triângulo Mineiro, 
% Paracatu, Minas Gerais, 38609-899, Brazil.
% November, 2023.
%%

clc
clear
close all
% ---- code begins
%% Estimation DATA
[EstimationData] = xlsread('rf_Estimation');
timeEST = EstimationData(:,1);
VoltageEST = EstimationData(:,2);
CurrentEST = EstimationData(:,3);
PowerEST = EstimationData(:,4);
ImpedanceEST = EstimationData(:,5);
[TimeEst,VoltageEstNew,ImpedanceEstNew] = ResampleEstimation(timeEST,ImpedanceEST,VoltageEST);

%% Validation DATA
[ValidationData] = xlsread('rf_Validation');
timeVAL = ValidationData(:,1);
VoltageVAL = ValidationData(:,2);
CurrentVAL = ValidationData(:,3);
PowerVAL = ValidationData(:,4);
ImpedanceVAL = ValidationData(:,5);
[TimeVal,VoltageValNew,ImpedanceValNew] = ResampleValidation(timeVAL,ImpedanceVAL,VoltageVAL);
%% Initial Plots
ExVivoElectricalQuantityPlot(timeEST,VoltageEST,CurrentEST,PowerEST,timeVAL,VoltageVAL,CurrentVAL,PowerVAL)
%% ARX
na = 20;
nb = 20;
[yhat_TRA_OSA,yhat_VAL_OSA,Y1,Y2,p] = ARX(VoltageEstNew,ImpedanceEstNew,VoltageValNew,ImpedanceValNew,na,nb);

%% plot predictions
PlotPredictions(TimeEst,ImpedanceEstNew,TimeVal,ImpedanceValNew,Y1,Y2,yhat_TRA_OSA,yhat_VAL_OSA)

%% Model Residuals OSA
[Residual] = ResidualsAnalyze(Y1,Y2,yhat_TRA_OSA,yhat_VAL_OSA)

%% Correlation Tests
plot_correlation(Y1-yhat_TRA_OSA,VoltageEstNew(p:end))
%% Plot Final Model - ARX --> FT 
poles = 8; zeros = 6; % to descrete transfer function
[Discrete,Continuous,RouthHurwitzTable] = PlotsARXtoTF(ImpedanceEstNew,VoltageEstNew,yhat_TRA_OSA,VoltageValNew,ImpedanceValNew,poles,zeros,p)
